# Supplementary material for: KRAS Affects Adipogenic Differentiation by Regulating Autophagy and MAPK Activation in 3T3-L1 and C2C12 Cells
Source: Int J Mol Sci. 2021 Dec 20;22(24):13630. doi: 10.3390/ijms222413630 (PMC8707842; doi:10.3390/ijms222413630)
Supplement: Supplementary file 1 [file ijms-22-13630-s001.zip]

Archive with 1 entries (1 files):
- ijms-1391825-supplementary.pdf
